# Supplementary material for: A Mechanistic Pharmacodynamic Modeling Framework for the Assessment and Optimization of Proteolysis Targeting Chimeras (PROTACs)
Source: Pharmaceutics. 2023 Jan 5;15(1):195. doi: 10.3390/pharmaceutics15010195 (PMC9865105; doi:10.3390/pharmaceutics15010195)
Supplement: Supplementary file 1 [file pharmaceutics-15-00195-s001.zip]

Archive with 2 entries (2 files):
- Script_Hook_Model.pdf
- Supplementary Materials.pdf
